# Supplementary material for: Survey dataset of Malaysian perception on rising cost of living
Source: Data Brief. 2019 Nov 28;28:104910. doi: 10.1016/j.dib.2019.104910 (PMC6926134; doi:10.1016/j.dib.2019.104910)
Supplement: Multimedia component 2 [file mmc2.xlsx]

## Sheet: Sheet1
	DATASET FOR DIB
	ID	District	State	Locality	Gender	Household income (total)	Income strata category	Asset total	Transport expenditure	housing expenditure	Food expenditure	Other expenditure	Total income - total expenditure (monthly)	Total income - total expenditure (per year)	Rising cost of living
	1	Bulusu	Sarawak	Rural	Male	3200	B40	0	1150	400	300	700	850	10200	No
	2	Hulu Terengganu	Terengganu	Rural	Male	14400	T20	0	1320	900	300	710	11570	138840	No
	3	Bangi	Selangor	Urban	Male	3000	B40	0	700	900	300	360	740	8880	No
	4	Kajang	Selangor	Urban	Female	3500	B40	0	1050	400	200	730	1120	13440	Yes
	5	K. Terengganu	Terengganu	Urban	Female	14000	T20	280000	857	800	900	2600	9243	110916	Yes
	6	Batu Pahat	Johor	Rural	Female	2800	B40	0	700	300	450	810	540	6480	No
	7	Bayan Baru	Pulau Pinang	Urban	Female	8800	T20	0	1100	500	300	1330	5570	66840	Yes
	8	Butterworth	Pulau Pinang	Urban	Female	14000	T20	81000	1400	400	1500	2350	8350	100200	Yes
	9	Butterworth	Pulau Pinang	Urban	Female	8000	M40	142000	850	500	600	913	5137	61644	Yes
	10	Butterworth	Pulau Pinang	Urban	Female	8000	M40	7000	1550	0	900	1631	3919	47028	Yes
	11	Butterworth	Pulau Pinang	Urban	Male	6715	M40	51000	200	0	450	375	6540	78480	Yes
	12	Butterworth	Pulau Pinang	Urban	Male	5000	M40	47000	200	0	1900	1110	1790	21480	Yes
	13	Butterworth	Pulau Pinang	Urban	Male	3300	B40	52000	100	0	400	330	2470	29640	Yes
	14	Bukit Mertajam	Pulau Pinang	Urban	Male	1600	B40	45000	200	0	350	310	740	8880	No
	15	Butterworth	Pulau Pinang	Urban	Male	2000	B40	54000	60	0	400	540	1000	12000	No
	16	Seberang Perai Utara	Pulau Pinang	Urban	Female	8000	M40	200000	700	1200	700	2410	2990	35880	Yes
	17	Butterworth	Pulau Pinang	Rural	Female	7500	M40	0	200	0	230	800	6270	75240	Yes
	18	Butterworth	Pulau Pinang	Urban	Female	7000	M40	120000	900	366	300	1882	3552	42624	Yes
	19	Kepala Batas	Pulau Pinang	Urban	Male	10000	T20	2000	2850	1150	800	1945	3255	39060	Yes
	20	Kepala Batas	Pulau Pinang	Urban	Female	4300	M40	142100	1050	700	300	1390	860	10320	Yes
	21	Butterworth	Pulau Pinang	Urban	Male	5000	M40	42000	500	0	1200	1185	2115	25380	Yes
	22	Butterworth	Pulau Pinang	Urban	Male	4000	M40	181000	1100	550	650	1178	522	6264	Yes
	23	Penaga	Pulau Pinang	Urban	Female	9500	T20	567000	2400	2000	800	2030	2590	31080	Yes
	24	Butterworth	Pulau Pinang	Urban	Male	3000	B40	150000	0	0	750	705	1945	23340	Yes
	25	Penaga	Pulau Pinang	Rural	Female	12000	T20	150000	2679	0	500	1880	6941	83292	Yes
	26	Butterworth	Pulau Pinang	Urban	Female	10000	T20	160400	1200	800	600	2060	5340	64080	Yes
	27	Seberang Perai Utara	Pulau Pinang	Urban	Female	7000	M40	260000	800	1300	200	1810	2890	34680	Yes
	28	Pulau Pinang	Pulau Pinang	Urban	Male	3500	B40	0	0	0	400	1320	1780	21360	Yes
	29	Kuantan	Pahang	Urban	Female	4500	M40	0	0	0	800	3700	0	0	Yes
	30	Kulai	Johor	Urban	Male	4000	M40	0	250	1300	1040	2210	-800	-9600	Yes
	31	Kemaman	Pahang	Rural	Female	10100	T20	0	500	0	1400	1530	6670	80040	Yes
	32	Kuantan	Pahang	Urban	Female	7450	M40	0	1400	0	2180	2370	1500	18000	Yes
	33	Kuantan	Pahang	Urban	Female	4800	M40	0	650	850	350	642	2308	27696	Yes
	34	Kuantan	Pahang	Urban	Female	3200	M40	0	150	0	500	1434	2366	28392	Yes
	35	Kuantan	Pahang	Urban	Male	1000	B40	0	0	0	500	300	200	2400	No
	36	Kuantan	Pahang	Urban	Female	1500	B40	0	200	0	100	870	330	3960	Yes
	37	Kuantan	Pahang	Urban	Male	20000	T20	0	4400	4800	1200	3170	26430	317160	No
	38	Sibu	Sarawak	Urban	Female	3100	B40	0	100	300	400	850	1450	17400	Yes
	39	Sibu	Sarawak	Urban	Female	3700	B40	0	650	500	400	850	1300	15600	Yes
	40	Sibu	Sarawak	Urban	Female	7022.94	M40	300000	50	250	350	438	5934.94	71219.3	Yes
	41	Sarikei	Sarawak	Rural	Female	7222.94	M40	0	950	330	400	640	4902.94	58835.3	Yes
	42	Bintangor	Sarawak	Rural	Male	900	B40	0	0	0	210	390	300	3600	Yes
	43	Sibu	Sarawak	Urban	Female	3000	B40	124000	300	700	800	505	695	8340	Yes
	44	Sibu	Sarawak	Urban	Female	5500	M40	400000	1050	1100	900	1310	1140	13680	No
	45	Sibu	Sarawak	Urban	Female	3900	M40	0	100	0	350	700	2750	33000	No
	46	Sibu	Sarawak	Urban	Female	8500	T20	420000	1200	1000	1050	1300	3950	47400	No
	47	Sibu	Sarawak	Urban	Female	4000	M40	0	400	400	400	430	2370	28440	No
	48	IPOH GARDEN	PERAK	Urban	Male	4600	M40	192000	700	800	250	980	2120	25440	Yes
	49	MENGLEMBU	PERAK	Urban	Male	11400	T20	391000	1500	900	180	2385	6635	79620	Yes
	50	CHEMOR	PERAK	Urban	Male	7600	M40	105000	1150	500	230	2113	3807	45684	No
	51	JELAPANG	PERAK	Urban	Male	9000	T20	114000	250	300	200	1315	6935	83220	Yes
	52	GOPENG	PERAK	Urban	Male	4500	M40	100000	550	0	200	680	3070	36840	Yes
	53	IPOH GARDEN	PERAK	Urban	Female	8500	T20	150000	1375	500	210	2726	3989	47868	Yes
	54	JELAPANG	PERAK	Urban	Male	4800	M40	90000	400	0	260	1798	2342	28104	Yes
	55	JELAPANG	PERAK	Urban	Male	1400	B40	3000	50	250	120	91	2089	25068	Yes
	56	JELAPANG	PERAK	Urban	Male	1800	B40	2800	170	300	130	325	1175	14100	No
	57	SILIBIN	PERAK	Urban	Male	7000	M40	150000	120	0	200	560	7220	86640	Yes
	58	JELAPANG	PERAK	Urban	Male	13800	T20	115000	100	0	260	350	15790	189480	Yes
	59	KUALA KUANG	PERAK	Urban	Female	8500	T20	102000	450	400	250	355	7345	88140	Yes
	60	TAMAN PERTAMA	PERAK	Urban	Female	9300	T20	303000	850	500	320	885	8095	97140	Yes
	61	JELAPANG	PERAK	Urban	Female	13900	T20	183500	1000	0	380	2755	10965	131580	Yes
	62	TAMAN PERTAMA	PERAK	Urban	Female	14100	T20	120000	830	0	210	1010	13950	167400	Yes
	63	IPOH GARDEN	PERAK	Urban	Female	10300	T20	2800	655	250	130	1053	8812	105744	Yes
	64	JELAPANG	PERAK	Urban	Female	15700	T20	96000	600	0	330	2764	12706	152472	Yes
	65	IPOH GARDEN	PERAK	Urban	Female	14200	T20	307000	680	580	400	2250	11040	132480	Yes
	66	IPOH GARDEN	PERAK	Urban	Female	18100	T20	190000	600	0	300	1400	17800	213600	Yes
	67	SILIBIN	PERAK	Urban	Female	9800	T20	252500	400	600	500	3495	4805	57660	No
	68	Hulu Langat	Selangor	Urban	Male	12500	T20	0	750	1250	400	700	9400	112800	Yes
	69	Seremban	Negeri Sembilan	Urban	Female	2400	B40	0	600	0	300	475	1358	16296	Yes
	70	Melaka	Melaka	Urban	Male	4900	M40	0	2250	700	900	1081	269	3228	Yes
	71	Seremban	Negeri Sembilan	Urban	Male	13000	T20	0	1500	300	1400	3800	6000	72000	Yes
	72	Melaka	Melaka	Urban	Female	6000	M40	0	400	0	800	1150	4010	48120	Yes
	73	Seremban	Negeri Sembilan	Urban	Female	9400	T20	0	2300	0	600	770	6930	83160	Yes
	74	Sepang	Selangor	Urban	Female	8200	M40	0	1300	800	600	4010	1490	17880	Yes
	75	Seremban	Negeri Sembilan	Rural	Male	2400	B40	0	200	350	600	510	740	8880	Yes
	76	Seremban	Negeri Sembilan	Urban	Female	6000	M40	0	400	450	550	1050	3550	42600	No
	77	PutrajaYes	Selangor	Urban	Male	8110	M40	0	670	470	260	585	6125	73500	Yes
	78	Semporna	Sabah	Rural	Female	1500	B40	0	120	0	150	750	646.67	7760.04	Yes
	79	Semporna	Sabah	Rural	Male	2000	B40	0	0	0	300	380.8	1719.2	20630.4	Yes
	80	Semporna	Sabah	Rural	Female	500	B40	0	10	0	90	377	214.67	2576.04	Yes
	81	Semporna	Sabah	Rural	Male	1700	B40	0	100	0	450	350	800	9600	No
	82	Tawau	Sabah	Urban	Male	6300	M40	0	1160	0	600	985	4775	57300	Yes
	83	Kota Kinabalu	Sabah	Urban	Male	2935.12	B40	108000	200	0	450	1690	595.12	7141.44	Yes
	84	Tuaran	Sabah	Rural	Male	3000	B40	0	0	0	0	0	3000	36000	Yes
	85	Kota Kinabalu	Sabah	Urban	Female	2000	B40	0	800	0	100	1740	-640	-7680	Yes
	86	Kota Kinabalu	Sabah	Urban	Female	2066	B40	0	200	0	500	596	770	9240	Yes
	87	Kota Kinabalu	Sabah	Urban	Male	4774	M40	0	1300	1000	900	3450	-1876	-22512	Yes
	88	Kota Kinabalu	Sabah	Urban	Female	3500	B40	0	300	500	900	1300	500	6000	Yes
	89	Kota Kinabalu	Sabah	Urban	Female	3435.46	B40	0	1510	0	700	930	295.46	3545.52	Yes
	90	Kota Kinabalu	Sabah	Urban	Male	2000	B40	0	300	0	600	450	650	7800	Yes
	91	Kota Kinabalu	Sabah	Urban	Female	2750.46	B40	0	716	0	300	1007	727.46	8729.52	Yes
	92	Kota Kinabalu	Sabah	Urban	Female	800	B40	0	1432	0	500	623	-1755	-21060	Yes
	93	Semporna	Sabah	Urban	Female	2200	B40	0	460	350	300	275	1865	22380	Yes
	94	Semporna	Sabah	Rural	Female	1700	B40	0	30	0	330	420	1078	12936	Yes
	95	Semporna	Sabah	Rural	Male	800	B40	2000	100	0	450	1348.5	2201.5	26418	Yes
	96	Kota Kinabalu	Sabah	Urban	Female	5800	M40	0	0	0	300	400	5500	66000	Yes
	97	Kota Kinabalu	Sabah	Urban	Male	6836	M40	0	2039	500	760	2606.07	1830.93	21971.2	Yes
	98	Kuala Kangsar	Perak	Rural	Male	3000	B40	154000	400	0	400	840	1360	16320	Yes
	99	Kuala Kangsar	Perak	Rural	Female	1000	B40	100000	100	0	200	520	3180	38160	Yes
	100	Kuala Kangsar	Perak	Rural	Female	1750	B40	120000	0	0	550	630	2620	31440	Yes
	101	Kuala Kangsar	Perak	Rural	Female	7000	M40	380000	1200	1000	600	930	3270	39240	No
	102	Kuala Kangsar	Perak	Rural	Male	2200	B40	2090	50	0	300	650	1200	14400	No
	103	Kuala Kangsar	Perak	Rural	Male	1500	B40	93000	250	0	300	610	340	4080	Yes
	104	Kepong	Kuala Lumpur	Urban	Female	5800	M40	203800	1070	1200	800	1450	2480	29760	No
	105	Kepong	Kuala Lumpur	Urban	Male	4500	M40	0	380	900	500	380	2340	28080	Yes
	106	Chemor	Perak	Urban	Female	2600	B40	85000	230	600	400	360	1010	12120	No
	107	Jenjarom	Selangor	Urban	Male	8500	T20	302000	300	700	460	1800	5540	66480	Yes
	108	Kuala Kangsar	Perak	Rural	Female	0	B40	123800	10	0	100	370	2150	25800	No
	109	Kuala Kangsar	Perak	Rural	Male	2060	B40	86000	230	0	300	560	1370	16440	No
	110	Kuala Kangsar	Perak	Rural	Female	2050	B40	112000	10	0	300	305	2335	28020	No
	111	Chemor	Perak	Urban	Male	3000	B40	92500	220	300	250	480	1750	21000	Yes
	112	Chemor	Perak	Urban	Male	7500	M40	184000	500	700	400	650	5250	63000	No
	113	Kuala Kangsar	Perak	Rural	Male	300	B40	118800	70	0	200	210	2850	34200	No
	114	Kuala Kangsar	Perak	Urban	Male	2200	B40	15000	260	500	400	290	1450	17400	Yes
	115	Kuala Kangsar	Perak	Rural	Female	0	B40	89800	30	0	300	500	2320	27840	Yes
	116	Kuala Kangsar	Perak	Rural	Female	6500	T20	130000	200	500	550	2240	8010	96120	Yes
	117	Kuala Kangsar	Perak	Rural	Female	8700	T20	88000	350	0	370	1510	6470	77640	Yes
	118	penampang	Sabah	Urban	Female	7000	M40	350000	1320	0	2300	1600	2130	25560	Yes
	119	penampang	Sabah	Urban	Male	4000	M40	0	840	0	1000	355	1805	21660	Yes
	120	penampang	Sabah	Urban	Female	6200	M40	230000	1163	1819	450	1429	2039	24468	Yes
	121	penampang	Sabah	Urban	Male	3500	B40	0	1100	1200	300	420	480	5760	Yes
	122	penampang	Sabah	Urban	Female	6901	M40	80000	1120	495	350	657	4279	51348	Yes
	123	penampang	Sabah	Urban	Female	8700	T20	600000	1500	0	2300	2380	2520	30240	Yes
	124	penampang	Sabah	Urban	Male	9000	T20	400000	2100	0	750	830	5970	71640	Yes
	125	penampang	Sabah	Urban	Female	4000	M40	0	300	0	1000	1600	1100	13200	Yes
	126	Sipitang	Sabah	Urban	Male	4000	M40	200000	200	0	280	186	3334	40008	Yes
	127	Tamparuli	Sabah	Rural	Female	3500	B40	0	400	150	250	703.6	2016.4	24196.8	Yes
	128	Tamparuli	Sabah	Rural	Male	4200	M40	380000	500	0	1250	1071	1379	16548	Yes
	129	Kota kinabalu	Sabah	Urban	Male	7500	M40	175000	850	1934	450	1895	2921	35052	Yes
	130	Kuala PenYes	Sabah	Urban	Female	4500	M40	170000	1080	2300	200	533	387	4644	Yes
	131	Tamparuli	Sabah	Rural	Female	920	B40	200000	0	0	260	391	269	3228	Yes
	132	Tuaran	Sabah	Rural	Male	3800	B40	470000	1100	0	450	843	1407	16884	Yes
	133	Tamparuli	Sabah	Rural	Male	1700	B40	270000	100	0	220	230	1900	22800	Yes
	134	Tamparuli	Sabah	Rural	Female	12600	T20	0	1110	1150	1080	2300	6960	83520	Yes
	135	Tamparuli	Sabah	Rural	Male	5300	M40	200000	718	0	120	960	3502	42024	Yes
	136	Tawau	Sabah	Urban	Female	3556	B40	0	0	0	150	578	2828	33936	Yes
	137	Tawau	Sabah	Urban	Male	1856	B40	0	300	0	200	556	800	9600	Yes
	138	Tawau	Sabah	Urban	Male	1200	B40	0	260	0	160	490	290	3480	Yes
	139	Tawau	sabah	Urban	Female	5800	M40	0	450	0	390	1435	3525	42300	Yes
	140	Tawau	Sabah	Urban	Female	10700	T20	2000	500	0	300	900	9000	108000	Yes
	141	Tawau	Sabah	Urban	Male	28000	T20	20000	2034	1400	800	2282	41484	497808	Yes
	142	Tawau	Sabah	Urban	Female	4000	M40	0	1500	0	500	1350	650	7800	Yes
	143	Tawau	Sabah	Urban	Female	8650	T20	0	300	0	500	2742	5108	61296	Yes
	144	Tawau	Sabah	Urban	Male	1900	B40	0	150	170	400	1092	88	1056	Yes
	145	Tawau	Sabah	Urban	Female	5312	M40	0	660	0	500	880	3272	39264	Yes
	146	Tawau	Sabah	Urban	Male	3000	B40	0	1140	0	700	975	185	2220	Yes
	147	Tawau	Sabah	Urban	Female	11800	T20	0	1700	1200	800	1800	6300	75600	Yes
	148	Tawau	Sabah	Urban	Male	5800	M40	0	750	0	450	1130	3470	41640	No
	149	Tawau	Sabah	Urban	Male	7900	M40	0	150	1660	500	1208	4382	52584	No
	150	Tawau	Sabah	Urban	Male	5966	M40	0	300	0	1500	1419	2747	32964	Yes
	151	Tawau	Sabah	Urban	Male	4000	M40	0	720	998	500	1250	532	6384	Yes
	152	Tawau	Sabah	Urban	Female	1600	B40	0	130	0	500	630	340	4080	Yes
	153	Tawau	Sabah	Urban	Female	22296.8	T20	0	300	0	1500	3689	16807.8	201693	Yes
	154	Tawau	Sabah	Urban	Female	10000	T20	0	1118.53	1000	1300	3580	10201.5	122418	Yes
	155	Johor Bahru	Johor	Urban	Female	10500	T20	1000	600	0	350	790	8760	105120	No
	156	Johor Bahru	Johor	Urban	Male	7000	M40	200	100	0	700	1075	5125	61500	No
	157	Johor Bahru	Johor	Urban	Male	2000	B40	0	100	0	350	760	790	9480	No
	158	batu pahat	Johor	Urban	Male	2700	B40	0	150	0	450	445	1655	19860	No
	159	Johor Bahru	Johor	Urban	Male	1800	B40	0	200	200	200	50	1150	13800	Yes
	160	kluang	Johor	Urban	Male	2000	B40	0	50	0	200	680	1070	12840	Yes
	161	kluang	Johor	Urban	Male	6100	M40	2000	2050	0	300	800	4950	59400	No
	162	Johor Bahru	Johor	Urban	Female	3500	B40	0	0	0	150	520	2830	33960	Yes
	163	muar	Johor	Rural	Female	800	B40	0	0	0	100	275	1275	15300	Yes
	164	muar	Johor	Rural	Female	900	B40	0	0	0	70	210	920	11040	Yes
	165	muar	Johor	Rural	Female	950	B40	0	0	0	90	235	825	9900	Yes
	166	muar	Johor	Rural	Female	375	B40	0	50	0	150	175	550	6600	Yes
	167	muar	Johor	Rural	Female	500	B40	0	70	0	85	295	350	4200	Yes
	168	muar	Johor	Rural	Female	300	B40	0	0	0	90	145	365	4380	Yes
	169	muar	Johor	Rural	Female	320	B40	0	0	0	60	203	727	8724	Yes
	170	muar	Johor	Rural	Female	1200	B40	0	50	0	50	220	1330	15960	Yes
	171	muar	Johor	Rural	Female	200	B40	0	0	0	90	165	345	4140	Yes
	172	muar	Johor	Rural	Female	800	B40	0	0	0	75	170	1005	12060	Yes
	173	muar	Johor	Rural	Female	900	B40	0	0	0	60	205	635	7620	Yes
	174	muar	Johor	Rural	Female	350	B40	0	80	0	50	220	450	5400	Yes
	175	Kuala Lumpur	Kuala Lumpur	Urban	Male	4000	M40	0	350	550	500	300	2300	27600	Yes
	176	Kuala Lumpur	Kuala Lumpur	Urban	Male	5500	M40	0	300	0	380	270	4550	54600	No
	177	Kuala Lumpur	Kuala Lumpur	Urban	Female	7000	M40	0	180	0	350	545	5925	71100	No
	178	Kuala Lumpur	Kuala Lumpur	Urban	Male	4500	M40	500500	1200	0	500	1380	1420	17040	Yes
	179	Kuala Lumpur	Kuala Lumpur	Urban	Male	2650	B40	0	250	400	400	780	820	9840	No
	180	Kuala Lumpur	Kuala Lumpur	Urban	Male	6800	M40	0	230	0	350	400	5820	69840	No
	181	Kuala Lumpur	Kuala Lumpur	Urban	Male	13300	T20	4005700	1200	0	600	1400	11100	133200	Yes
	182	Kuala Lumpur	Kuala Lumpur	Urban	Female	4800	M40	78000	690	400	350	790	2570	30840	Yes
	183	Kuala Lumpur	Kuala Lumpur	Urban	Male	13800	T20	1600000	800	500	600	1400	10500	126000	No
	184	Kuala Lumpur	Kuala Lumpur	Urban	Female	5000	M40	0	0	0	500	350	4150	49800	No
	185	Bera	Pahang	Rural	Female	2500	B40	3200	150	200	300	330	1520	18240	No
	186	Bera	Pahang	Rural	Male	5800	M40	0	0	0	200	80	5520	66240	No
	187	Bera	Pahang	Rural	Female	7800	M40	0	0	0	300	560	6940	83280	No
	188	Bera	Pahang	Rural	Female	8600	T20	0	300	0	400	300	7600	91200	Yes
	189	Bera	Pahang	Rural	Female	11600	T20	0	800	0	300	520	9980	119760	No
	190	Bera	Pahang	Rural	Female	4300	M40	2085000	550	900	300	550	2000	24000	Yes
	191	Bera	Pahang	Rural	Male	2500	B40	0	800	300	400	490	510	6120	Yes
	192	Bera	Pahang	Rural	Female	7900	M40	0	800	0	300	630	6170	74040	Yes
	193	Bera	Pahang	Rural	Male	5800	M40	1403000	300	1000	600	1600	2700	32400	No
	194	Bera	Pahang	Rural	Female	13900	T20	0	650	0	300	1050	11900	142800	No
	195	PASIR MAS	KELANTAN	Rural	Male	7800	M40	161500	0	0	2200	1400	4200	50400	Yes
	196	BACHOK	KELANTAN	Rural	Male	4500	M40	5000	800	400	400	1350	1550	18600	Yes
	197	KETEREH	KELANTAN	Rural	Male	9600	T20	254000	1350	1650	800	2481	6319	75828	Yes
	198	PASIR MAS	KELANTAN	Rural	Male	1100	B40	4000	60	0	200	370	470	5640	Yes
	199	PASIR PUTEH	KELANTAN	Rural	Male	3550	B40	5000	860	300	650	1427	313	3756	Yes
	200	PASIR MAS	KELANTAN	Rural	Female	8308.56	M40	350000	2773	0	300	1845	3390.56	40686.7	Yes
	201	PASIR MAS	KELANTAN	Rural	Female	6800	M40	350000	450	1450	1150	3390	360	4320	Yes
	202	PASIR MAS	KELANTAN	Rural	Female	14000	T20	320000	1600	1400	600	1890	8510	102120	Yes
	203	KOTA BHARU	KELANTAN	Urban	Male	5900	M40	5000	200	150	400	350	4800	57600	Yes
	204	PASIR MAS	KELANTAN	Rural	Female	5038	M40	200000	900	1515	1200	1340	183	2196	Yes
	205	PASIR MAS	KELANTAN	Rural	Female	9240	T20	340000	1247	1167	2500	2348	1978	23736	Yes
	206	PASIR MAS	KELANTAN	Rural	Female	14600	T20	254500	1700	687	2500	1020	8693	104316	Yes
	207	PASIR MAS	KELANTAN	Rural	Female	2400	B40	4000	50	230	200	80	2260	27120	Yes
	208	GUA MUSANG	KELANTAN	Rural	Male	5000	M40	105000	480	0	500	1042	2978	35736	Yes
	209	PASIR MAS	KELANTAN	Rural	Female	4200	M40	154000	700	500	500	840	1660	19920	Yes
	210	PASIR MAS	KELANTAN	Rural	Male	1100	B40	53500	30	0	300	127	643	7716	Yes
	211	PASIR MAS	KELANTAN	Rural	Female	4500	M40	5000	700	650	350	360	2440	29280	Yes
	212	MACHANG	KELANTAN	Rural	Female	1700	B40	155000	50	0	200	647	2803	33636	Yes
	213	RANTAU PANJANG	KELANTAN	Rural	Female	4000	M40	5000	200	400	300	380	2720	32640	Yes
	214	KOTA BHARU	KELANTAN	Urban	Male	4300	M40	255000	700	1200	500	660	1240	14880	Yes
	215	Nibong Tebal	Pulau Pinang	Urban	Female	3000	B40	0	120	412	600	335	1533	18396	Yes
	216	Nibong Tebal	Pulau Pinang	Urban	Male	2500	B40	0	200	0	600	360	1340	16080	No
	217	Nibong Tebal	Pulau Pinang	Urban	Female	2600	B40	0	0	0	200	280	2120	25440	Yes
	218	Nibong Tebal	Pulau Pinang	Urban	Female	5800	M40	0	200	1000	0	1110	3490	41880	Yes
	219	Nibong Tebal	Pulau Pinang	Urban	Female	2450	B40	0	30	250	350	711	1209	14508	Yes
	220	Nibong Tebal	Pulau Pinang	Urban	Female	1000	B40	0	500	0	30	994	1076	12912	Yes
	221	Nibong Tebal	Pulau Pinang	Urban	Female	2100	B40	0	180	200	500	160	1160	13920	Yes
	222	Nibong Tebal	Pulau Pinang	Urban	Female	2700	B40	0	0	510	250	720	1220	14640	Yes
	223	Nibong Tebal	Pulau Pinang	Urban	Female	2000	B40	0	100	0	600	580	1120	13440	Yes
	224	Nibong Tebal	Pulau Pinang	Urban	Male	4000	M40	0	300	500	700	1430	1070	12840	Yes
	225	Hilir Perak	Perak	Rural	Male	1500	B40	0	80	0	200	434	986	11832	No
	226	Hilir Perak	Perak	Rural	Male	3000	B40	0	200	0	400	1082	1318	15816	Yes
	227	Hilir Perak	Perak	Urban	Male	2000	B40	0	30	0	600	380	990	11880	No
	228	Hilir Perak	Perak	Urban	Female	600	B40	0	100	0	300	700	1500	18000	No
	229	Hilir Perak	Perak	Urban	Female	2000	B40	0	450	350	600	750	-150	-1800	Yes
	230	Hilir Perak	Perak	Urban	Female	1500	B40	0	100	0	650	760	-10	-120	No
	231	Hilir Perak	Perak	Urban	Male	800	B40	0	100	0	520	405	775	9300	No
	232	Besut	Terengganu	Rural	Male	980	B40	19000	460	0	250	415	555	6660	Yes
	233	Besut	Terengganu	Rural	Female	950	B40	0	0	0	80	80	1140	13680	Yes
	234	Besut	Terengganu	Rural	Female	3700	B40	0	0	0	0	720	3330	39960	Yes
	235	Besut	Terengganu	Rural	Male	5130	M40	253000	570	0	450	465	4745	56940	Yes
	236	Besut	Terengganu	Rural	Female	4500	M40	25000	400	0	900	200	3300	39600	Yes
	237	Besut	Terengganu	Rural	Female	2000	B40	167500	0	0	80	45	2775	33300	Yes
	238	Besut	Terengganu	Rural	Female	1250	B40	0	0	0	50	212	988	11856	Yes
	239	Besut	Terengganu	Rural	Male	1600	B40	152000	100	0	100	775	725	8700	Yes
	240	Besut	Terengganu	Rural	Male	700	B40	0	0	0	300	240	160	1920	Yes
	241	Besut	Terengganu	Rural	Male	600	B40	0	100	0	300	150	50	600	Yes
	242	Besut	Terengganu	Rural	Male	700	B40	0	0	0	250	450	0	0	Yes
	243	Besut	Terengganu	Rural	Male	500	B40	0	280	0	300	1070	-800	-9600	Yes
	244	Besut	Terengganu	Rural	Female	800	B40	5000	100	0	400	490	-190	-2280	Yes
	245	Besut	Terengganu	Rural	Male	1000	B40	206000	150	0	400	920	-470	-5640	Yes
	246	Besut	Terengganu	Rural	Male	850	B40	90000	0	0	300	70	980	11760	Yes
	247	Besut	Terengganu	Rural	Male	13000	T20	280000	1700	0	1040	4490	5770	69240	Yes
	248	Besut	Terengganu	Rural	Female	13000	T20	300	1900	900	1040	3200	5960	71520	Yes
	249	Besut	Terengganu	Rural	Female	1500	B40	0	300	0	400	320	480	5760	Yes
	250	Besut	Terengganu	Rural	Male	1500	B40	10000	200	0	150	200	950	11400	Yes
	251	Besut	Terengganu	Rural	Male	1500	B40	0	150	0	350	320	680	8160	Yes
	252	Klang	Selangor	Urban	Male	14000	T20	0	0	700	300	180	12820	153840	Yes
	253	Klang	Selangor	Urban	Male	6500	M40	0	500	0	400	1060	4540	54480	No
	254	Klang	Selangor	Urban	Male	9500	T20	0	800	0	700	540	7460	89520	Yes
	255	Klang	Selangor	Urban	Female	12500	T20	0	400	0	400	500	11200	134400	Yes
	256	Kubang Kerian	Kelantan	Urban	Female	1800	B40	350000	430	0	180	568	1522	18264	Yes
	257	Kota Bharu	Kelantan	Rural	Male	2400	B40	0	50	0	350	555	1895	22740	Yes
	258	Bachok	Kelantan	Rural	Male	1400	B40	0	150	0	300	333	617	7404	Yes
	259	Kota Bharu	Kelantan	Urban	Female	5500	M40	0	889	0	1000	516	4395	52740	Yes
	260	Kota Bharu	Kelantan	Urban	Female	2400	B40	0	0	180	350	260	1610	19320	Yes
	261	Kota Bharu	Kelantan	Urban	Male	4000	M40	0	1000	300	1000	565	1135	13620	Yes
	262	Kota Bharu	Kelantan	Urban	Male	2100	B40	0	50	0	400	290	1710	20520	Yes
	263	Kota Bharu	Kelantan	Rural	Female	3600	B40	0	450	200	400	550	2000	24000	Yes
	264	Kota Bharu	Kelantan	Rural	Male	3000	B40	0	860	0	300	630	1210	14520	Yes
	265	Kota Bharu	Kelantan	Urban	Male	3150	B40	0	70	0	450	1275	1355	16260	Yes
	266	Sering	Kelantan	Urban	Male	3300	B40	0	800	0	600	1129	771	9252	Yes
	267	Sering	Kelantan	Rural	Male	500	B40	0	100	0	300	475	-25	-300	No
	268	Kota Bharu	Kelantan	Urban	Male	2600	B40	0	600	0	300	569	1131	13572	No
	269	machang	kelantan	Rural	Female	900	B40	800	40	0	350	116	394	4728	Yes
	270	machang	kelantan	Rural	Male	800	B40	850	100	0	400	270	30	360	Yes
	271	machang	kelantan	Rural	Male	600	B40	0	0	0	300	229	71	852	Yes
	272	machang	kelantan	Rural	Male	700	B40	0	0	120	500	90	-10	-120	Yes
	273	machang	kelantan	Rural	Female	600	B40	77000	70	0	300	290	640	7680	Yes
	274	machang	kelantan	Rural	Female	500	B40	21200	60	0	200	438	-198	-2376	Yes
	275	machang	kelantan	Rural	Female	800	B40	0	50	0	200	430	120	1440	Yes
	276	machang	kelantan	Rural	Female	400	B40	9000	50	0	200	335	815	9780	Yes
	277	machang	kelantan	Rural	Male	1800	B40	10800	80	0	500	758	462	5544	Yes
	278	machang	kelantan	Rural	Male	2000	B40	1200	450	0	450	650	450	5400	Yes
	279	SEPANG	SELANGOR	Urban	Female	4100	M40	84500	130	450	400	917	2203	26436	Yes
	280	Petaling	Selangor	Urban	Male	2100	B40	0	940	828	350	378	-46	-552	Yes
	281	PETALING	SELANGOR	Urban	Male	2500	B40	0	900	1000	500	1766	-1666	-19992	Yes
	282	SEREMBAN	NEGERI SEMBILAN	Urban	Female	2000	B40	103000	270	0	250	640	840	10080	Yes
	283	SEPANG	Selangor	Urban	Male	3200	B40	100000	750	300	100	470	1580	18960	No
	284	SEPANG	Selangor	Urban	Female	4900	M40	604000	1435	1400	680	1373	12	144	Yes
	285	SEPANG	Selangor	Urban	Male	1200	B40	0	100	0	0	850	250	3000	No
	286	SEPANG	Selangor	Urban	Male	2400	B40	0	700	700	1000	1310	-1310	-15720	Yes
	287	SEPANG	Selangor	Urban	Male	3000	B40	0	256	1200	0	790	754	9048	Yes
	288	SEPANG	Selangor	Urban	Male	400	B40	82400	20	0	250	191	1214	14568	Yes
	289	SEPANG	Selangor	Urban	Male	6650	M40	0	100	0	500	679	5371	64452	Yes
	290	Perak Tengah	Perak	Urban	Female	7700	M40	0	2310	1266	1100	1720	1304	15648	Yes
	291	Perak Tengah	Perak	Urban	Female	7000	M40	0	400	1200	1500	1870	2030	24360	Yes
	292	Perak Tengah	Perak	Rural	Female	10000	T20	0	471	200	500	1630	7199	86388	Yes
	293	Perak Tengah	Perak	Rural	Female	5292.35	M40	0	0	0	0	0	5392.35	64708.2	No
	294	Perak Tengah	Perak	Urban	Male	3111.5	B40	0	450	400	200	364.6	1696.9	20362.8	Yes
	295	Perak Tengah	Perak	Urban	Male	4700	M40	0	150	0	600	1240	2710	32520	No
	296	Perak Tengah	Perak	Urban	Female	6500	M40	0	850	0	400	2560	3490	41880	Yes
	297	Perak Tengah	Perak	Urban	Female	8500	T20	0	668	1310	350	1525	4647	55764	No
	298	Perak Tengah	Perak	Urban	Female	7333.65	M40	0	1100	800	400	2002.5	3031.15	36373.8	Yes
	299	Perak Tengah	Perak	Urban	Female	12500	T20	0	1050	450	400	746	9854	118248	Yes
	300	Sik	Kedah	Rural	Male	950	B40	0	150	0	300	860	-160	-1920	Yes
	301	Sungai petani	Kedah	Urban	Male	0	B40	0	610	0	400	450	-660	-7920	Yes
	302	Sik	Kedah	Rural	Female	3200	B40	0	550	900	300	565	885	10620	Yes
	303	Sik	Kedah	Rural	Female	5000	M40	0	550	660	600	880	2310	27720	Yes
	304	kulim	Kedah	Urban	Male	4000	M40	500	950	1300	600	2265	-615	-7380	Yes
	305	kulim	Kedah	Urban	Male	4524.83	M40	0	400	600	300	1430	1794.83	21538	Yes
	306	kulim	Kedah	Urban	Female	4524.83	M40	0	700	970	150	1120	1584.83	19018	Yes
	307	Sik	Kedah	Rural	Female	5300	M40	0	1026	770	300	1395	1809	21708	Yes
	308	Sik	Kedah	Rural	Male	3200	B40	0	100	400	400	430	1870	22440	Yes
	309	sik	Kedah	Rural	Female	900	B40	0	650	0	300	830	-880	-10560	Yes
	310	Batu Gajah	Perak	Urban	Male	5650	M40	25000	750	0	1580	520	2800	33600	Yes
	311	Batu Gajah	Perak	Urban	Female	6500	M40	0	60	550	600	440	4850	58200	Yes
	312	Ipoh	Perak	Urban	Female	4200	M40	200000	80	0	50	390	4080	48960	Yes
	313	Batu Gajah	Perak	Urban	Female	4200	M40	230000	1030	840	700	1010	620	7440	Yes
	314	Batu Gajah	Perak	Urban	Male	2000	B40	45000	437	190	460	440	1473	17676	Yes
	315	Batu Gajah	Perak	Urban	Male	5000	M40	30000	400	310	800	591	2899	34788	Yes
	316	Batu Gajah	Perak	Urban	Female	1500	B40	0	580	0	150	460	310	3720	Yes
	317	Kinta	Perak	Urban	Female	1900	B40	100000	100	0	300	193	1307	15684	No
	318	Batu Gajah	Perak	Urban	Male	1800	B40	46300	200	200	600	211	589	7068	Yes
	319	Kinta	Perak	Urban	Female	3042.15	B40	0	200	0	400	720	1722.15	20665.8	Yes
	320	Kinta	Perak	Urban	Female	5700	M40	0	30	0	150	270	5250	63000	No
	321	Kinta	Perak	Urban	Female	5200	M40	0	30	300	80	220	4570	54840	No
	322	Lahat	Perak	Rural	Male	3100	B40	0	1100	0	400	1030	570	6840	Yes
	323	Ipoh	Perak	Urban	Female	4600	M40	140000	950	0	300	350	3000	36000	Yes
	324	Lahad Datu	Sabah	Rural	Male	8565	T20	0	1100	771	1200	1379	4115	49380	Yes
	325	Lahad Datu	Sabah	Rural	Female	3280	B40	0	730	0	550	418	1582	18984	Yes
	326	Lahad Datu	Sabah	Urban	Male	7481	T20	1500	700	900	500	650	6231	74772	No
	327	Lahad Datu	Sabah	Rural	Female	2350	B40	0	900	0	200	1050	200	2400	No
	328	Lahad Datu	Sabah	Rural	Female	3280	B40	0	700	0	400	1033	1147	13764	Yes
	329	Lahad Datu	Sabah	Rural	Female	1280	B40	0	600	300	150	130	100	1200	Yes
	330	Lahad Datu	Sabah	Rural	Female	3780	B40	0	600	0	400	1110	1670	20040	Yes
	331	Lahad Datu	Sabah	Rural	Female	3000	B40	0	700	0	400	380	1520	18240	Yes
	332	Lahad Datu	Sabah	Rural	Female	1500	B40	0	100	0	250	510	640	7680	Yes
	333	Lahad Datu	Sabah	Rural	Female	8100	M40	0	1400	0	900	1890	3910	46920	Yes
	334	BENTONG	PAHANG	Urban	Female	650	B40	33500	100	0	300	424	26	312	Yes
	335	BENTONG	PAHANG	Urban	Male	5810	M40	7200	750	0	600	310	4150	49800	Yes
	336	BENTONG	PAHANG	Urban	Female	3400	B40	0	2400	0	300	980	280	3360	Yes
	337	BENTONG	PAHANG	Urban	Female	2600	B40	0	610	700	600	980	-290	-3480	Yes
	338	BENTONG	PAHANG	Urban	Female	2000	B40	4700	100	350	315	270	965	11580	Yes
	339	BENTONG	PAHANG	Urban	Female	3100	B40	0	26	0	300	425	2349	28188	Yes
	340	BENTONG	PAHANG	Urban	Female	3430	B40	105000	830	900	550	838	312	3744	No
	341	BENTONG	PAHANG	Urban	Female	900	B40	0	0	0	0	0	900	10800	Yes
	342	BENTONG	PAHANG	Urban	Female	2000	B40	0	0	300	530	305	865	10380	Yes
	343	BENTONG	PAHANG	Urban	Female	2600	B40	0	100	0	500	925	1075	12900	Yes
	344	BENTONG	PAHANG	Urban	Female	2600	B40	146900	80	450	800	680	890	10680	Yes
	345	BENTONG	PAHANG	Urban	Female	3400	B40	0	0	0	50	450	2900	34800	Yes
	346	BENTONG	PAHANG	Urban	Male	5500	M40	4000	150	0	170	930	4250	51000	No
	347	BENTONG	PAHANG	Urban	Male	8000	M40	150000	1072	832	3000	3100	-4	-48	Yes
	348	Lembah Kinta	Perak	Urban	Female	1800	B40	0	100	300	1200	661	1339	16068	Yes
	349	Petaling JaYes	Selangor	Urban	Female	8400	T20	0	700	1300	400	1409.6	4590.4	55084.8	Yes
	350	Perak Tengah	Perak	Rural	Male	4000	M40	850	1000	700	1000	1126	1024	12288	Yes
	351	Perak Tengah	Perak	Rural	Female	2700	B40	0	30	0	300	280	2090	25080	Yes
	352	Perak Tengah	Perak	Rural	Female	1900	B40	0	0	0	500	435	965	11580	Yes
	353	Perak Tengah	Perak	Rural	Female	5000	M40	0	700	0	300	865	5635	67620	Yes
	354	Perak Tengah	Perak	Rural	Female	1000	B40	0	0	150	150	600	100	1200	Yes
	355	Perak Tengah	Perak	Rural	Female	2900	B40	0	300	0	250	480	1870	22440	Yes
	356	Perak Tengah	Perak	Rural	Female	2400	B40	0	750	0	100	50	1500	18000	Yes
	357	Perak Tengah	Perak	Rural	Male	3000	B40	0	1350	0	350	646	654	7848	Yes
	358	Kuala Lumpur	Kuala Lumpur	Urban	Female	800	B40	0	0	0	250	410	440	5280	Yes
	359	Kuala Lumpur	Kuala Lumpur	Urban	Male	900	B40	0	0	0	370	175	755	9060	Yes
	360	Kuala Lumpur	Kuala Lumpur	Urban	Female	1200	B40	0	0	124	400	600	76	912	Yes
	361	Kuala Lumpur	Kuala Lumpur	Urban	Female	5000	M40	0	400	850	400	1560	1790	21480	Yes
	362	Kuala Lumpur	Kuala Lumpur	Urban	Male	2400	B40	0	150	400	300	650	900	10800	Yes
	363	Kuala Lumpur	Kuala Lumpur	Urban	Female	2300	B40	0	230	124	385	346	1515	18180	Yes
	364	Kuala Lumpur	Kuala Lumpur	Urban	Female	2000	B40	0	300	450	300	768	182	2184	Yes
	365	Kuala Lumpur	Kuala Lumpur	Urban	Male	1000	B40	0	150	124	290	100	636	7632	Yes
	366	Kuala Lumpur	Kuala Lumpur	Urban	Male	5500	M40	0	1200	1350	500	1930	520	6240	Yes
	367	Kuala Lumpur	Kuala Lumpur	Urban	Male	1500	B40	0	30	0	250	330	890	10680	Yes
	368	Kuala Lumpur	Kuala Lumpur	Urban	Female	2000	B40	0	200	700	450	370	280	3360	Yes
	369	Kuala Lumpur	Kuala Lumpur	Urban	Male	3500	B40	0	150	900	300	1440	710	8520	Yes
	370	Kuala Lumpur	Kuala Lumpur	Urban	Male	3800	B40	0	100	0	250	405	3045	36540	Yes
	371	Kuala Lumpur	Kuala Lumpur	Urban	Female	1500	B40	0	0	0	450	439	611	7332	Yes
	372	Kuala Lumpur	Kuala Lumpur	Urban	Male	1500	B40	0	400	0	250	600	250	3000	Yes
	373	Kuala Lumpur	Kuala Lumpur	Urban	Female	2100	B40	0	300	650	350	708	92	1104	Yes
	374	Kuala Lumpur	Kuala Lumpur	Urban	Female	2500	B40	0	300	700	450	1015	35	420	Yes
	375	Kuala Lumpur	Kuala Lumpur	Urban	Female	3000	B40	0	300	124	600	1360	616	7392	Yes
	376	Kuala Lumpur	Kuala Lumpur	Urban	Male	6000	M40	0	500	0	650	3250	1600	19200	Yes
	377	Kuala Lumpur	Kuala Lumpur	Urban	Male	1200	B40	0	50	124	150	500	676	8112	Yes
	378	sepang	selangor	Urban	Female	1480	B40	0	180	300	700	30	270	3240	Yes
	379	sepang	Selangor	Urban	Female	3900	M40	0	750	500	600	1781	269	3228	Yes
	380	gombak	selangor	Rural	Male	2100	B40	0	0	0	1000	120	980	11760	No
	381	Sepang	selangor	Urban	Female	1200	B40	0	40	300	128.9	515	216.1	2593.2	Yes
	382	Pelabuhan Klang	Selangor	Rural	Female	4500	M40	600	200	350	450	235	3265	39180	Yes
	383	sepang	Selangor	Urban	Female	3600	B40	0	600	0	650	935	1415	16980	Yes
	384	sepang	Selangor	Urban	Male	5000	M40	150000	400	550	1000	621	2429	29148	Yes
	385	gombak	Selangor	Rural	Male	1300	B40	0	0	0	1010	170	195	2340	Yes
	386	Pelabuhan Klang	Selangor	Rural	Female	3500	B40	0	600	80	350	520	2850	34200	Yes
	387	sepang	Selangor	Rural	Female	1800	B40	0	250	0	900	1890	-1240	-14880	No
	388	jelebu	negeri sembilan	Rural	Male	4200	M40	3000	150	300	190	430	3130	37560	Yes
	389	sepang	Selangor	Urban	Male	2500	B40	900	1200	0	300	530	470	5640	Yes
	390	sepang	Selangor	Urban	Male	1200	B40	0	0	400	300	460	240	2880	Yes
	391	sepang	Selangor	Urban	Female	1500	B40	0	200	0	300	440	560	6720	Yes
	392	Muar	Johor	Rural	Female	4000	M40	0	250	0	250	230	3270	39240	Yes
	393	Kota Tinggi	Johor	Rural	Female	6600	T20	200	900	0	600	1810	5290	63480	Yes
	394	Batu Pahat	Johor	Rural	Female	2500	B40	0	400	150	200	380	1370	16440	Yes
	395	Pasir Gudang	Johor	Urban	Female	15000	T20	500	430	0	4200	1900	8470	101640	Yes
	396	Johor Bahru	Johor	Urban	Female	7000	M40	135000	1650	550	700	2245	1855	22260	Yes
	397	Pasir Gudang	Johor	Urban	Male	3000	B40	0	120	400	600	450	1430	17160	Yes
	398	Pasir Gudang	Johor	Urban	Female	4000	M40	0	2400	0	1500	1040	-940	-11280	Yes
	399	Merlimau	Melaka	Rural	Female	7800	M40	0	1400	0	500	3300	2600	31200	Yes
	400	Jasin	Melaka	Rural	Male	4000	M40	0	600	0	500	892	2008	24096	Yes
	401	Pasir Gudang	Johor	Urban	Female	5000	M40	0	400	0	400	490	3710	44520	Yes
	402	banting	Selangor	Rural	Male	2500	B40	0	40	0	450	210	1800	21600	Yes
	403	banting	Selangor	Rural	Male	2000	B40	0	150	0	600	480	1770	21240	Yes
	404	banting	Selangor	Rural	Male	1500	B40	0	100	0	700	662	1938	23256	Yes
	405	banting	Selangor	Rural	Male	4200	M40	0	600	0	680	1335	1585	19020	Yes
	406	banting	Selangor	Rural	Male	3000	B40	0	400	0	1000	1720	-120	-1440	Yes
	407	Gombak	Selangor	Urban	Female	5200	M40	0	150	250	300	306	4194	50328	No
	408	Cheras	Kuala Lumpur	Urban	Female	17500	T20	0	800	0	400	1180	15120	181440	No
	409	Cheras	Kuala Lumpur	Urban	Female	7800	M40	0	108	0	600	588	6504	78048	No
	410	Kuala Lumpar	Kuala Lumpur	Urban	Female	13800	T20	0	450	0	500	1490	11360	136320	No
	411	Kuala Lumpar	Kuala Lumpur	Urban	Female	8200	M40	0	100	0	500	548	7052	84624	Yes
	412	Kuala Lumpar	Kuala Lumpur	Urban	Male	8000	M40	0	200	1300	350	1646	4504	54048	Yes
	413	Batu Pahat	Johor	Rural	Male	1000	B40	0	100	0	600	770	30	360	Yes
	414	Tangkak	Johor	Rural	Male	1500	B40	0	110	0	500	410	480	5760	Yes
	415	Tangkak	Johor	Rural	Male	3000	B40	6000	300	0	450	500	1750	21000	No
	416	Hulu Bernam	Selangor	Rural	Male	900	B40	0	40	0	650	250	-40	-480	Yes
	417	Hulu Bernam	Selangor	Rural	Male	2600	B40	0	150	308	600	412	1130	13560	Yes
	418	Hulu Bernam	Selangor	Rural	Female	3000	B40	0	150	0	600	2030	220	2640	Yes
	419	Hulu Bernam	Selangor	Rural	Female	2200	B40	0	0	0	500	446	1254	15048	No
	420	Hulu Bernam	Selangor	Rural	Female	5800	M40	0	1018	1300	550	2782	150	1800	Yes
	421	Hulu Bernam	Selangor	Rural	Female	2950	B40	0	20	0	600	468	1862	22344	Yes
	422	Hulu Bernam	Selangor	Rural	Female	2150	B40	0	40	1000	400	500	210	2520	Yes
	423	Hulu Bernam	Selangor	Rural	Male	1750	B40	0	357	150	400	390	553	6636	Yes
	424	Hulu Bernam	Selangor	Rural	Female	1100	B40	0	0	500	100	631	69	828	Yes
	425	Hulu Bernam	Selangor	Rural	Female	3572.94	B40	0	250	0	150	2349	1123.94	13487.3	Yes
	426	Hulu Bernam	Selangor	Urban	Male	3150	B40	0	220	400	600	795	1135	13620	Yes
	427	Hulu Bernam	Selangor	Urban	Female	8800	T20	0	200	0	750	1470	6630	79560	Yes
	428	Hulu Bernam	Selangor	Urban	Male	4300	M40	0	100	0	450	530	3420	41040	Yes
	429	Hulu Bernam	Selangor	Rural	Male	5000	M40	0	600	0	750	1140	2810	33720	Yes
	430	Hulu Bernam	Selangor	Rural	Female	7000	M40	0	100	0	350	520	6530	78360	Yes
	431	Kuala Selangor	Selangor	Rural	Male	6933.93	M40	350000	1250	2000	700	2350	633.93	7607.16	Yes
	432	klang	Selangor	Urban	Female	13900	T20	0	500	0	1500	3770	8130	97560	No
	433	shah alam	Selangor	Urban	Female	9200	T20	0	1550	1500	550	2120	3480	41760	Yes
	434	klang	Selangor	Urban	Male	4400	M40	0	1300	0	700	4000	250	3000	Yes
	435	kulim	Selangor	Rural	Female	4500	M40	200000	300	1430	800	1598	372	4464	Yes
	436	klang	Selangor	Urban	Male	6400	M40	0	150	1600	400	1898	2352	28224	Yes
	437	klang	Selangor	Rural	Female	5800	M40	0	1290	0	500	1440	2570	30840	Yes
	438	klang	Selangor	Rural	Female	4275.88	M40	0	948	0	600	1290	1437.88	17254.6	Yes
	439	klang	Selangor	Rural	Male	7000	M40	0	850	450	600	1070	4030	48360	Yes
	440	Melaka Tengah	Melaka	Urban	Male	5000	M40	0	300	880	700	1678	1442	17304	Yes
	441	Melaka Tengah	Melaka	Urban	Female	10000	T20	0	200	458	900	1316	7126	85512	Yes
	442	Melaka Tengah	Melaka	Urban	Male	6000	M40	0	2000	1056	1100	930	1514	18168	No
	443	Jasin	Melaka	Rural	Female	900	B40	0	0	300	250	151	419	5028	Yes
	444	Melaka Tengah	Melaka	Urban	Male	4000	M40	0	550	500	600	282	4168	50016	Yes
	445	Melaka Tengah	Melaka	Urban	Female	11000	T20	0	1300	0	700	1580	7420	89040	Yes
	446	Melaka Tengah	Melaka	Urban	Male	7100	M40	0	400	350	1200	770	4380	52560	Yes
	447	Melaka Tengah	Melaka	Urban	Male	12528	T20	0	1250	1197	450	1135	8496	101952	Yes
	448	Melaka Tengah	Melaka	Urban	Male	6380	M40	0	300	350	600	1870	3260	39120	Yes
	449	Melaka Tengah	Melaka	Urban	Female	2133	B40	0	0	250	300	448	1135	13620	Yes
	450	Melaka Tengah	Melaka	Urban	Male	12297	T20	12000	920	1000	700	581	18296	219552	Yes
	451	Melaka Tengah	Melaka	Urban	Female	6500	M40	0	100	250	800	1285	4065	48780	Yes
	452	Melaka Tengah	Melaka	Urban	Male	6700	M40	0	200	0	1000	1483	4017	48204	Yes
	453	Melaka Tengah	Melaka	Urban	Female	3700	B40	0	100	1032	600	692.35	1275.65	15307.8	Yes
	454	Batu Pahat	Johor	Rural	Male	5500	M40	0	200	0	400	566	4334	52008	No
	455	Batu Pahat	Johor	Rural	Female	900	B40	0	350	0	300	680	320	3840	Yes
	456	Batu Pahat	Johor	Rural	Male	6000	M40	0	1600	0	750	1185	2465	29580	Yes
	457	Batu Pahat	Johor	Rural	Male	10000	T20	0	1350	1200	700	2400	4350	52200	Yes
	458	Batu Pahat	Johor	Rural	Female	6500	M40	0	1300	398	450	1300	3052	36624	Yes
	459	Segamat	Johor	Rural	Male	7000	M40	0	966	1018	400	1590	3026	36312	Yes
	460	Segamat	Johor	Rural	Male	870	B40	0	350	0	450	350	120	1440	Yes
	461	Kuching	Sarawak	Rural	Male	4000	T20	56000	400	0	800	542	7258	87096	No
	462	Padawan	Sarawak	Rural	Male	9300	T20	0	450	0	1300	1300	11250	135000	No
	463	Padawan	Sarawak	Rural	Female	5200	M40	0	600	0	800	500	3800	45600	No
	464	Padawan	Sarawak	Rural	Male	7356	M40	0	500	0	1300	2780	2776	33312	Yes
	465	Padawan	Sarawak	Rural	Male	8800	T20	0	350	0	500	240	7710	92520	Yes
	466	Kuching	Sarawak	Rural	Female	6600	M40	0	0	0	700	2000	3900	46800	Yes
	467	Padawan	Sarawak	Rural	Female	5200	M40	0	550	0	400	2900	1350	16200	Yes
	468	Batu Pahat	Johor	Rural	Male	6400	T20	138000	0	100	300	582	8918	107016	No
	469	Puchong	Selangor	Rural	Female	4000	M40	0	0	0	50	715	3235	38820	No
	470	Seri Kembangan	Selangor	Urban	Male	3300	B40	0	305	300	350	264	2081	24972	Yes
	471	Seri Kembangan	Selangor	Urban	Female	3900	M40	150000	0	450	350	700	2400	28800	Yes
	472	Serdang	Selangor	Urban	Male	4500	M40	0	100	0	300	100	4000	48000	Yes
	473	KL	Kuala Lumpur	Urban	Female	7673	M40	125000	1500	560	400	1284	3929	47148	Yes
	474	Ampang	Kuala Lumpur	Urban	Female	7000	M40	0	800	0	300	1060	4840	58080	Yes
	475	KL	Kuala Lumpur	Urban	Female	1999	B40	10000	575	400	250	525	249	2988	Yes
	476	Shah Alam	Selangor	Urban	Male	7000	T20	0	1800	0	500	1538	7162	85944	No
	477	Kuching	Sarawak	Rural	Male	12000	T20	1001000	1900	0	900	2060	60140	721680	No
	478	Kubang Pasu	Kedah	Rural	Female	2900	B40	0	200	0	500	1310	890	10680	No
	479	Kubang Pasu	Kedah	Rural	Female	902	B40	0	100	250	550	601	-599	-7188	Yes
	480	Kubang Pasu	Kedah	Rural	Female	1502	B40	0	410	0	100	546	446	5352	Yes
	481	Kubang Pasu	Kedah	Rural	Female	1550	B40	0	50	0	180	427	893	10716	Yes
	482	Kubang Pasu	Kedah	Rural	Female	2100	B40	0	663	150	800	440	47	564	Yes
	483	Kubang Pasu	Kedah	Rural	Female	1450	B40	0	0	0	180	355	915	10980	No
	484	Kubang Pasu	Kedah	Rural	Female	500	B40	0	20	0	100	157	473	5676	Yes
	485	Kubang Pasu	Kedah	Rural	Female	1500	B40	1500	0	0	30	440	1030	12360	Yes
	486	Kubang Pasu	Kedah	Rural	Female	902	B40	0	30	0	550	210	112	1344	Yes
	487	Kubang Pasu	Kedah	Rural	Female	3000	B40	0	1850	0	300	1200	-350	-4200	Yes
	488	Kubang Pasu	Kedah	Rural	Male	1500	B40	0	700	0	150	600	50	600	Yes
	489	Kubang Pasu	Kedah	Rural	Male	750	B40	0	0	0	400	108	242	2904	Yes
	490	Kubang Pasu	Kedah	Rural	Female	1732	B40	3000	620	0	500	455	157	1884	Yes
	491	Kubang Pasu	Kedah	Rural	Female	902	B40	0	20	150	500	534	-302	-3624	No
	492	Kubang Pasu	Kedah	Rural	Female	1500	B40	0	510	0	300	370	320	3840	No
	493	Kota Star	Kedah	Urban	Male	2000	B40	0	900	300	400	1490	-1090	-13080	Yes
	494	Kubang Pasu	Kedah	Rural	Male	1400	B40	0	100	0	250	375	675	8100	No
	495	Bintong	Perlis	Urban	Male	1700	B40	6000	40	0	600	450	1010	12120	Yes
	496	Perlis	Perlis	Urban	Female	700	B40	0	172	350	50	470	-342	-4104	No
	497	Simpang Empat	Perlis	Urban	Male	1600	B40	0	0	400	150	50	1000	12000	Yes
	498	Kuala Perlis	Perlis	Urban	Female	3500	B40	0	300	0	180	1048	1972	23664	Yes
	499	Arau	Perlis	Urban	Female	2400	B40	0	700	0	250	755	695	8340	Yes
	500	Kubang Pasu	Kedah	Rural	Female	2300	B40	700	1000	0	500	940	-140	-1680	Yes
	501	Kangar	Perlis	Rural	Male	800	B40	0	50	0	200	390	160	1920	No
	502	Kangar	Perlis	Urban	Male	1500	B40	0	0	0	140	180	1180	14160	No
	503	Kangar	Perlis	Urban	Male	3300	T20	0	1342	0	150	150	9658	115896	No
	504	Kangar	Perlis	Urban	Male	750	B40	0	450	0	30	158	112	1344	No
	505	Kubang Pasu	Kedah	Rural	Male	800	B40	2300	145	0	100	140	415	4980	Yes
	506	Beseri	Perlis	Rural	Male	1600	B40	0	100	400	500	280	320	3840	Yes
	507	Tanah Merah	Kelantan	Rural	Female	13000	T20	500000	876	800	800	3580	6944	83328	Yes
	508	Jerteh	Terengganu	Rural	Male	5000	M40	400000	1000	0	500	840	2660	31920	Yes
	509	Jerteh	Terengganu	Rural	Female	1500	M40	1120300	40	0	170	1040	3750	45000	Yes
	510	kota bharu	Kelantan	Rural	Female	2000	B40	350000	680	0	300	260	760	9120	Yes
	511	Jerteh	Terengganu	Rural	Male	2000	B40	300000	0	0	550	850	600	7200	Yes
	512	Jerteh	Terengganu	Urban	Female	13600	T20	800000	1000	1000	700	480	10420	125040	Yes
	513	Jerteh	Terengganu	Urban	Male	18000	T20	150000	450	650	1100	11760	4040	48480	Yes
	514	Jerteh	Terengganu	Urban	Male	2778.6	M40	151000	655	0	800	680	3093.6	37123.2	No
	515	Kota Samarahan	Sarawak	Urban	Male	3700	B40	0	200	0	200	340	2960	35520	No
	516	Kuching	Sarawak	Urban	Female	2000	B40	0	1380	1000	700	3380	-4460	-53520	No
	517	Kota Samarahan	Sarawak	Urban	Male	2500	B40	0	1182	629	750	707	-768	-9216	Yes
	518	Kuching	Sarawak	Urban	Male	6500	M40	64000	1260	300	250	1030	3660	43920	Yes
	519	Kuching	Sarawak	Urban	Female	1000	B40	0	0	300	500	30	170	2040	Yes
	520	Kuching	Sarawak	Urban	Female	500	B40	0	0	0	0	0	500	6000	Yes
	521	Kuching	Sarawak	Urban	Female	500	B40	0	0	0	0	0	500	6000	No
	522	Kuching	Sarawak	Urban	Female	1200	B40	0	200	250	300	40	410	4920	Yes
	523	Kuching	Sarawak	Urban	Female	1400	B40	0	30	250	40	132	948	11376	Yes
	524	Bau	Sarawak	Rural	Male	1200	B40	0	200	0	150	615	235	2820	No
	525	Kuching	Sarawak	Urban	Male	3600	B40	1100	60	0	80	570	2890	34680	Yes
	526	Kuching	Sarawak	Urban	Male	4400	M40	0	1160	0	400	1032	1808	21696	No
	527	Kuching	Sarawak	Urban	Male	2600	B40	0	0	0	0	30	2570	30840	No
	528	Kuching	Sarawak	Urban	Male	2500	B40	0	900	1200	400	1070	-1070	-12840	Yes
	529	Kuching	Sarawak	Urban	Female	3200	B40	0	200	1500	500	750	250	3000	Yes
	530	Kuching	Sarawak	Urban	Female	2000	B40	118000	300	860	600	1232	-992	-11904	Yes
	531	Kuching	Sarawak	Urban	Female	500	B40	300000	700	1000	350	350	-1873	-22476	Yes
	532	Bau	Sarawak	Rural	Male	1400	B40	0	60	0	410	380	550	6600	Yes
	533	Bau	Sarawak	Rural	Female	1750	B40	0	40	0	50	40	1620	19440	Yes
	534	Kuching	Sarawak	Urban	Female	5000	M40	0	0	0	150	750	4100	49200	Yes
	535	Batu Pahat	Johor	Rural	Male	2000	B40	0	150	0	300	496	1054	12648	No
	536	Gelang Patah	Johor	Urban	Male	5000	M40	0	920	250	600	460	2970	35640	Yes
	537	Urban Baru Uda	Johor	Urban	Female	5700	M40	0	700	0	600	1031	3569	42828	Yes
	538	Ayer Hitam	Johor	Rural	Female	6700	M40	500	670	150	700	520	5160	61920	Yes
	539	Parit Raja	Johor	Rural	Female	4900	M40	0	480	0	600	1166	3154	37848	Yes
	540	Batu Pahat	Johor	Rural	Female	8400	T20	0	1000	1300	600	2100	3400	40800	Yes
	541	Batu Pahat	Johor	Rural	Male	2500	B40	0	150	0	800	1360	190	2280	Yes
	542	Batu Pahat	Johor	Rural	Male	2600	B40	0	100	0	600	880	1020	12240	Yes
	543	Batu Pahat	Johor	Rural	Male	4800	M40	0	1250	0	600	1103	1847	22164	Yes
	544	Batu pahat	Johor	Rural	Female	11500	T20	3000	900	0	400	1341	8859	106308	Yes
	545	Batu Pahat	Johor	Rural	Male	2000	B40	0	570	60	600	460	310	3720	Yes
	546	Parit Raja	Johor	Rural	Male	2548	B40	0	60	250	600	950	688	8256	Yes
	547	Parit Raja	Johor	Rural	Female	2500	B40	0	620	250	300	650	880	10560	Yes
	548	Batu Pahat	Johor	Rural	Male	1600	B40	0	80	0	450	680	390	4680	Yes
	549	Batu Pahat	Johor	Rural	Male	4000	M40	0	1100	0	300	1610	1140	13680	Yes
	550	Batu Pahat	Johor	Urban	Female	9988	T20	0	1130	270	450	740	7848	94176	Yes
	551	Batu Pahat	Johor	Urban	Female	9000	T20	0	1350	650	600	1150	5250	63000	Yes
	552	Batu Pahat	Johor	Rural	Male	3300	B40	0	1248	0	600	870	582	6984	Yes
	553	Batu Pahat	Johor	Urban	Female	2000	B40	0	600	0	600	550	250	3000	Yes
	554	Batu Pahat	Johor	Urban	Male	12800	T20	500	1550	0	900	3270	7080	84960	Yes
	555	BENTONG	PAHANG	Rural	Female	8230.45	M40	0	600	360	600	1755	4915.45	58985.4	No
	556	BENTONG	PAHANG	Rural	Male	2300	B40	494500	300	650	1100	1071	-421	-5052	Yes
	557	BENTONG	PAHANG	Rural	Male	2400	B40	7000	870	0	700	740	90	1080	Yes
	558	BENTONG	PAHANG	Urban	Male	2500	B40	0	500	450	400	632	518	6216	Yes
	559	BENTONG	PAHANG	Rural	Male	3600	B40	4000	160	200	800	1560	880	10560	No
	560	KUANTAN	PAHANG	Rural	Male	3290	B40	0	350	0	400	773	2067	24804	Yes
	561	BENTONG	PAHANG	Urban	Female	4500	M40	0	900	600	0	585.55	2414.45	28973.4	Yes
	562	TEMERLOH	PAHANG	Urban	Male	3200	B40	101000	980	250	780	1292	448	5376	Yes
	563	Batu Pahat	Johor	Rural	Female	3000	B40	0	200	0	600	3250	-1050	-12600	Yes
	564	Tawau	Sabah	Urban	Male	2500	B40	300000	200	0	700	506	1094	13128	No
	565	Tawau	Sabah	Urban	Male	3000	B40	0	0	400	800	280	1520	18240	No
	566	hulu langat	Selangor	Urban	Male	5000	M40	0	850	700	300	660	2490	29880	Yes
	567	hulu langat	Selangor	Urban	Male	5000	M40	0	880	350	300	902	2568	30816	Yes
	568	hulu langat	Selangor	Urban	Female	3000	B40	0	900	300	200	510	1290	15480	Yes
	569	tampin	Negeri sembilan	Rural	Female	1100	B40	0	20	0	150	520	610	7320	No
	570	tampin	Negeri sembilan	Rural	Male	1100	B40	0	470	0	250	506	224	2688	No
	571	tampin	Negeri sembilan	Rural	Female	1680	B40	0	30	300	650	286.7	513.3	6159.6	Yes
	572	tampin	Negeri sembilan	Rural	Female	4600	M40	0	200	350	600	805	2845	34140	Yes
	573	tampin	Negeri sembilan	Rural	Female	1000	B40	0	0	800	200	220	180	2160	No
	574	tampin	Negeri sembilan	Rural	Female	3000	B40	0	200	0	1500	700	600	7200	Yes
	575	tampin	Negeri sembilan	Rural	Female	3000	B40	0	655	0	300	788	1507	18084	Yes
	576	tampin	Negeri sembilan	Rural	Female	1100	B40	0	200	0	0	575	425	5100	Yes
	577	tampin	Negeri sembilan	Rural	Female	2800	B40	0	800	250	450	1150	750	9000	Yes
	578	tampin	Negeri sembilan	Rural	Female	6000	M40	0	1050	350	600	1115	2885	34620	Yes
	579	tampin	Negeri sembilan	Rural	Female	1900	B40	0	400	180	380	290	650	7800	Yes
	580	tampin	Negeri sembilan	Rural	Female	1100	B40	0	50	0	150	210	1090	13080	Yes
	581	tampin	Negeri sembilan	Rural	Female	1585	B40	0	39	0	200	276	1070	12840	Yes
	582	ampang	selangor	Urban	Female	5500	M40	0	650	500	100	1290	3160	37920	Yes
	583	bangi	selangor	Urban	Female	2660	B40	0	700	0	110	700	1150	13800	Yes
	584	bangi	selangor	Urban	Female	2400	B40	0	536	366	300	832	516	6192	Yes
	585	bangi	selangor	Urban	Female	7000	M40	0	250	1000	500	1900	3350	40200	Yes
	586	BETONG	SARAWAK	Rural	Male	1200	B40	0	100	0	500	370	230	2760	Yes
	587	BETONG	SARAWAK	Urban	Male	3200	B40	0	850	480	1200	1060	-390	-4680	Yes
	588	BETONG	SARAWAK	Rural	Male	2600	B40	600	450	500	650	780	220	2640	Yes
	589	BETONG	SARAWAK	Rural	Male	2500	B40	2500	140	400	550	500	910	10920	Yes
	590	BETONG	SARAWAK	Urban	Male	4500	M40	1500	950	1000	1100	1330	120	1440	Yes
	591	BETONG	SARAWAK	Rural	Male	4300	M40	1800	1135	600	900	680	985	11820	No
	592	BETONG	SARAWAK	Rural	Male	3500	B40	2700	1200	0	600	850	850	10200	Yes
	593	BETONG	SARAWAK	Urban	Male	1500	B40	0	40	200	380	185	695	8340	Yes
	594	BETONG	SARAWAK	Urban	Male	4000	M40	0	895	550	900	820	835	10020	Yes
	595	BETONG	SARAWAK	Urban	Male	2500	B40	0	200	200	550	830	720	8640	Yes
	596	BETONG	SARAWAK	Urban	Male	5800	M40	0	1850	780	1100	1950	120	1440	Yes
	597	BETONG	SARAWAK	Urban	Male	5800	M40	0	1008	800	1000	1960	1032	12384	No
	598	BETONG	SARAWAK	Rural	Male	1700	B40	2000	150	0	450	230	970	11640	No
	599	BETONG	SARAWAK	Urban	Male	2000	B40	0	200	0	450	365	985	11820	Yes
	600	MIRI	SARAWAK	Urban	Female	4300	M40	0	900	480	450	870	1600	19200	No
	601	MIRI	SARAWAK	Urban	Female	7000	M40	0	2300	1000	1000	2110	590	7080	Yes
	602	MIRI	SARAWAK	Urban	Female	3500	B40	0	150	400	0	360	2590	31080	No
	603	MIRI	SARAWAK	Urban	Male	1800	B40	0	230	250	550	130	640	7680	Yes
	604	MIRI	SARAWAK	Urban	Female	2000	B40	0	250	150	400	310	890	10680	Yes
	605	MIRI	SARAWAK	Urban	Male	3500	B40	0	700	550	800	1110	340	4080	Yes
	606	Lunas	Kedah	Urban	Male	4000	M40	0	400	0	300	556	2744	32928	Yes
	607	Lunas	Kedah	Urban	Female	500	B40	0	100	0	150	672	-422	-5064	Yes
	608	Kulim	Kedah	Urban	Male	3000	B40	0	250	0	600	415	1735	20820	Yes
	609	Kulim	Kedah	Urban	Female	4000	M40	0	0	0	0	0	4000	48000	Yes
	610	Tangkak	Johor	Rural	Male	2200	B40	0	300	0	200	540	1160	13920	No
	611	Tangkak	Johor	Urban	Female	6000	M40	0	0	0	300	458	5242	62904	No
	612	Tangkak	Johor	Rural	Male	8500	T20	0	200	0	700	1030	6570	78840	Yes
	613	Tangkak	Johor	Rural	Male	10000	T20	0	300	0	600	1010	8090	97080	Yes
	614	Melaka	Melaka	Urban	Female	2300	B40	0	200	0	350	1330	420	5040	No
	615	Batu Pahat	Johor	Rural	Female	8500	T20	1500	100	0	200	230	7970	95640	No
	616	Batu Pahat	Johor	Rural	Male	17000	T20	0	400	0	300	550	15750	189000	No
	617	Kluang	Johor	Urban	Female	5500	M40	0	300	0	300	2130	2770	33240	Yes
	618	Kluang	Johor	Urban	Male	7000	M40	0	500	0	700	1180	4620	55440	Yes
	619	Segamat	Johor	Urban	Male	2500	B40	0	400	0	300	448	1352	16224	No
	620	Segamat	Johor	Rural	Male	9800	T20	0	250	0	300	860	8390	100680	Yes
	621	Kota Setar	Kedah	Urban	Male	1700	B40	0	80	0	400	398.32	909.18	10910.2	Yes
	622	Kota Setar	Kedah	Rural	Male	1459	B40	0	250	0	350	700.8	245.7	2948.4	Yes
	623	Kota Setar	Kedah	Rural	Male	500	B40	0	50	0	200	296.7	40.8	489.6	Yes
	624	Kota Setar	Kedah	Rural	Female	1850	B40	0	0	400	150	285	1015	12180	Yes
	625	Kota Setar	Kedah	Rural	Male	1200	B40	0	30	150	70	228.3	859.2	10310.4	Yes
	626	Kota Setar	Kedah	Rural	Male	1000	B40	0	250	0	400	800	-362.5	-4350	Yes
	627	Kota Setar	Kedah	Rural	Male	700	B40	0	60	0	300	130	297.5	3570	Yes
	628	Kota Setar	Kedah	Rural	Male	1500	B40	0	0	0	250	880	1357.5	16290	Yes
	629	Kota Setar	Kedah	Rural	Male	1000	B40	0	310	200	100	275	452.5	5430	Yes
	630	Kota Setar	Kedah	Rural	Male	1300	B40	0	422	0	450	147.46	368.04	4416.48	Yes
	631	Kota Setar	Kedah	Rural	Male	1000	B40	0	200	0	500	463.3	-80	-960	Yes
	632	Kota Setar	Kedah	Urban	Male	9958	T20	0	1595	975	800	1845	4743	56916	Yes
	633	Kota Setar	Kedah	Rural	Male	2000	B40	1500	50	0	400	763.3	870	10440	Yes
	634	Kota Setar	Kedah	Urban	Male	1300	B40	0	150	500	300	938.3	-505	-6060	Yes
	635	Kota Setar	Kedah	Rural	Male	600	B40	0	100	0	200	275.83	107.47	1289.64	Yes
	636	Kota Setar	Kedah	Urban	Female	2500	B40	0	600	180	600	773.6	346.4	4156.8	Yes
	637	Kota Setar	Kedah	Urban	Female	600	B40	0	20	0	300	300	-20	-240	Yes
	638	Kota Setar	Kedah	Urban	Female	400	B40	0	30	0	150	150	203.3	2439.6	Yes
	639	Kota Setar	Kedah	Urban	Male	1600	B40	0	300	250	300	583.3	250	3000	Yes
	640	Kota Setar	Kedah	Urban	Male	3435.66	B40	0	400	1300	500	1580	-344.34	-4132.08	Yes
	641	Kuala Lumpur	Kuala Lumpur	Urban	Female	4000	M40	700	710	170	550	1130	4090	49080	Yes
	642	Kuala Lumpur	Kuala Lumpur	Urban	Female	12500	T20	0	300	1150	1200	1990	34860	418320	Yes
	643	Kuala Lumpur	Kuala Lumpur	Urban	Female	6840	T20	0	944	0	150	1152	8294	99528	Yes
	644	Seremban	Negeri Sembilan	Urban	Female	4800	M40	0	650	0	700	1103.5	2346.5	28158	Yes
	645	PutrajaYes	Selangor	Urban	Male	6000	M40	0	400	2800	1200	1140	460	5520	No
	646	PutrajaYes	Selangor	Urban	Female	3000	B40	0	600	500	200	556	1144	13728	Yes
	647	PutrajaYes	Selangor	Urban	Male	7000	M40	0	800	1200	700	870	3430	41160	Yes
	648	seremban	Negeri Sembilan	Urban	Female	6300	M40	0	841	180	400	870	4509	54108	No
	649	Seremban	Negeri Sembilan	Rural	Female	7300	M40	0	50	0	400	651	6699	80388	Yes
	650	Seremban	Negeri Sembilan	Rural	Male	3150	B40	0	20	500	50	30	3050	36600	Yes
	651	Seremban	Negeri Sembilan	Rural	Female	3150	B40	0	0	0	150	650	2850	34200	Yes
	652	PutrajaYes	Selangor	Urban	Male	17600	T20	0	900	0	200	935	15865	190380	Yes
	653	Bangi	Selangor	Urban	Female	5150	M40	0	600	0	150	480	4420	53040	Yes
	654	Kuala Lumpur	Kuala Lumpur	Urban	Female	11900	T20	0	900	300	300	670	10230	122760	Yes
	655	Subang	Selangor	Urban	Female	7000	M40	0	950	270	300	590	5090	61080	Yes
	656	Seremban	Negeri Sembilan	Rural	Female	9800	T20	0	200	0	150	527	9423	113076	No
	657	Senawang	Negeri Sembilan	Rural	Female	5600	T20	0	650	0	400	765	7535	90420	Yes
	658	Rembau	Negeri Sembilan	Rural	Male	5600	M40	0	700	0	300	490	4410	52920	Yes
	659	Senawang	Negeri Sembilan	Rural	Female	3150	B40	0	0	0	200	130	3320	39840	Yes
	660	Senawang	Negeri Sembilan	Rural	Female	7000	M40	0	650	150	300	270	5630	67560	Yes
	661	kangar	Perlis	Urban	Male	4400	M40	265000	1150	530	550	1890	530	6360	Yes
	662	kangar	Perlis	Urban	Male	1400	B40	21000	0	0	350	80	2570	30840	Yes
	663	baYesn baru	Perlis	Rural	Male	3500	B40	5000	100	0	400	330	2670	32040	Yes
	664	kangar	Perlis	Urban	Female	10030.1	T20	0	250	0	2500	1191	6089.15	73069.8	Yes
	665	kangar	Perlis	Urban	Male	3400	B40	0	2000	0	450	500	450	5400	Yes
	666	baYesn baru	Perlis	Rural	Male	10000	T20	63500	2300	0	60	1040	6950	83400	Yes
	667	kangar	Perlis	Urban	Female	4800	M40	0	760	0	300	634	3106	37272	Yes
	668	kangar	Perlis	Urban	Female	3700	B40	6000	45	72	200	1584	1899	22788	Yes
	669	Arau	Perlis	Rural	Male	900	B40	6000	0	0	200	765	-65	-780	Yes
	670	kangar	Perlis	Urban	Female	900	B40	0	100	250	200	535	-185	-2220	Yes
	671	kangar	Perlis	Urban	Male	4800	M40	0	0	0	600	1866	2334	28008	Yes
	672	kangar	Perlis	Urban	Male	950	B40	155000	404	0	300	180	66	792	No
	673	kangar	Perlis	Urban	Male	600	B40	204000	0	0	300	50	250	3000	Yes
	674	Bintong	Perlis	Rural	Male	900	M40	0	0	0	300	25	4575	54900	Yes
	675	kangar	Perlis	Rural	Male	5247	M40	215000	791	140	0	600	4216	50592	Yes
	676	Arau	Perlis	Rural	Male	900	B40	355000	150	0	600	800	1350	16200	No
	677	kangar	Perlis	Rural	Male	3850	B40	104000	650	0	300	1225	1675	20100	Yes
	678	kangar	Perlis	Urban	Female	2250	B40	0	0	100	450	750	950	11400	Yes
	679	kangar	Perlis	Urban	Male	3900	M40	0	1000	700	500	726	974	11688	Yes
	680	simpang empat	Perlis	Rural	Male	3000	M40	40000	2070	0	80	651	1099	13188	Yes
	681	Butterworth	Pulau Pinang	Urban	Female	14000	T20	81000	1400	400	1500	2350	8350	100200	Yes
	682	Butterworth	Pulau Pinang	Urban	Female	8000	M40	142000	850	500	600	913	5137	61644	Yes
	683	Butterworth	Pulau Pinang	Urban	Female	8000	M40	7000	1550	0	900	1631	3919	47028	Yes
	684	Butterworth	Pulau Pinang	Urban	Male	6715	M40	51000	200	0	450	375	6540	78480	Yes
	685	Butterworth	Pulau Pinang	Urban	Male	5000	M40	47000	200	0	1900	1110	1790	21480	Yes
	686	Butterworth	Pulau Pinang	Urban	Male	3300	B40	52000	100	0	400	330	2470	29640	Yes
	687	Bukit Mertajam	Pulau Pinang	Urban	Male	1600	B40	45000	200	0	350	310	740	8880	No
	688	Butterworth	Pulau Pinang	Urban	Male	2000	B40	54000	60	0	400	540	1000	12000	No
	689	Seberang Perai Utara	Pulau Pinang	Urban	Female	8000	M40	200000	700	1200	700	2410	2990	35880	Yes
	690	Butterworth	Pulau Pinang	Rural	Female	7500	M40	0	200	0	230	800	6270	75240	Yes
	691	Butterworth	Pulau Pinang	Urban	Female	7000	M40	120000	900	366	300	1882	3552	42624	Yes
	692	Kepala Batas	Pulau Pinang	Urban	Male	10000	T20	2000	2850	1150	800	1945	3255	39060	Yes
	693	Jelutong	Pulau Pinang	Urban	Female	3000	B40	0	0	0	0	0	3000	36000	Yes
	694	Jelutong	Pulau Pinang	Urban	Male	8400	T20	700	500	2000	1500	2465	1935	23220	Yes
	695	Jelutong	Pulau Pinang	Urban	Female	4000	M40	0	1030	600	950	622	798	9576	Yes
	696	Jelutong	Pulau Pinang	Urban	Male	4000	M40	0	0	0	0	0	4000	48000	No
	697	Jelutong	Pulau Pinang	Urban	Male	8400	T20	0	0	0	0	30	8370	100440	No
	698	Seberang Perai Selatan	Pulau Pinang	Rural	Male	2500	B40	0	200	0	160	635	1505	18060	Yes
	699	Bukit Mertajam	Pulau Pinang	Urban	Male	1700	B40	0	300	0	400	1705	-705	-8460	No
	700	BaYesn Lepas	Pulau Pinang	Urban	Male	1500	B40	0	30	800	400	4060	-3790	-45480	No
	701	Seberang Perai Utara	Pulau Pinang	Rural	Male	5000	M40	0	200	0	550	1250	3000	36000	No
	702	Jelutong	Pulau Pinang	Urban	Female	8400	T20	0	0	0	0	30	8370	100440	Yes
	703	Klang	Selangor	Rural	Male	2500	B40	0	250	1500	330	1070	-650	-7800	Yes
	704	Klang	Selangor	Rural	Female	2500	B40	0	200	500	340	700	760	9120	Yes
	705	Alor Setar	Kedah	Urban	Female	5000	M40	0	200	300	230	710	3560	42720	Yes
	706	Batu Cave	Selangor	Rural	Female	3000	B40	0	200	300	290	570	1640	19680	Yes
	707	Batu Lanchang	Pulau Pinang	Urban	Male	2000	B40	0	200	2000	330	730	-1260	-15120	Yes
	708	Rawang	Selangor	Urban	Male	2000	B40	0	180	600	390	600	230	2760	Yes
	709	Kuantan	Pahang	Urban	Female	5000	M40	0	100	500	230	350	3820	45840	Yes
	710	Balakong	Selangor	Rural	Female	5000	M40	0	200	400	220	630	3550	42600	Yes
	711	Gelugor	Pulau Pinang	Rural	Male	3000	B40	0	200	300	300	930	1270	15240	Yes
	712	Muar	Johor	Urban	Male	2000	B40	0	200	300	270	580	650	7800	Yes
	713	Jelutong	Pulau Pinang	Rural	Female	5000	M40	0	200	400	410	560	3430	41160	Yes
	714	Puchong	Selangor	Urban	Male	9000	T20	0	200	700	450	480	7170	86040	Yes
	715	Puchong	Selangor	Urban	Male	2000	B40	0	200	1500	320	600	-620	-7440	Yes
	716	Puchong	Selangor	Urban	Female	18000	T20	0	200	1000	350	600	15850	190200	Yes
	717	Puchong	Selangor	Urban	Male	1000	B40	0	200	800	350	730	-680	-8160	Yes
	718	Jelutong	Pulau Pinang	Rural	Male	3000	B40	0	250	400	450	450	1450	17400	Yes
	719	Jelutong	Pulau Pinang	Rural	Female	3000	B40	0	200	400	430	680	1290	15480	Yes
	720	Puchong	Selangor	Urban	Female	3000	B40	0	150	400	220	500	1730	20760	Yes
	721	Kuala Kubu Baru	Selangor	Urban	Male	2200	B40	0	200	400	310	250	1040	12480	Yes
	722	Puchong	Selangor	Urban	Male	4000	M40	0	200	300	320	580	2600	31200	Yes
	723	Urban Sri Putra	Selangor	Urban	Male	4400	M40	600	900	1250	350	910	1590	19080	Yes
	724	Bangi	Selangor	Urban	Male	7100	M40	0	150	150	200	580	6020	72240	Yes
	725	Bangi	Selangor	Urban	Male	7100	M40	0	120	100	300	790	5790	69480	Yes
	726	Bangi	Selangor	Urban	Male	2500	B40	0	40	200	550	150	3060	36720	Yes
	727	Bangi	Selangor	Urban	Male	2000	B40	0	20	100	530	60	1290	15480	Yes
	728	Bangi	Selangor	Urban	Male	2500	B40	0	20	200	960	240	2280	27360	Yes
	729	Bangi	Selangor	Urban	Male	4300	M40	0	200	800	500	1640	1160	13920	Yes
	730	Bangi	Selangor	Urban	Male	5800	M40	0	600	0	100	150	4950	59400	Yes
	731	Bangi	Selangor	Urban	Male	6500	M40	0	0	400	700	1640	3760	45120	Yes
	732	Bangi	Selangor	Urban	Male	7800	M40	0	100	150	350	723	6477	77724	Yes
	733	Shah Alam	Selangor	Urban	Male	9500	T20	0	1400	2500	850	1820	2930	35160	Yes
	734	Bangi	Selangor	Urban	Female	5900	M40	0	1200	0	850	1395	2455	29460	Yes
	735	PutrajaYes	Selangor	Urban	Male	20000	T20	0	1100	3700	1200	3420	10580	126960	Yes
									#N/A
									300	0	400
